# Supplementary material for: Isolation, Maintenance and Differentiation of Primary Tracheal Basal Cells from Adult Rhesus Macaque
Source: Methods Protoc. 2019 Oct 1;2(4):79. doi: 10.3390/mps2040079 (PMC6961120; doi:10.3390/mps2040079)
Supplement: Supplementary file 1 [file mps-02-00079-s001.zip]

Archive with 5 entries (4 files):
- SupplementalDataTableS2.xlsx
- __MACOSX/
- __MACOSX/._SupplementalDataTableS2.xlsx
- Engler_MDPI_Supplementary.docx
- __MACOSX/._Engler_MDPI_Supplementary.docx
