# Supplementary material for: Isolation, Maintenance and Differentiation of Primary Tracheal Basal Cells from Adult Rhesus Macaque
Source: Methods Protoc. 2019 Oct 1;2(4):79. doi: 10.3390/mps2040079 (PMC6961120; doi:10.3390/mps2040079)
Supplement: Supplementary file 1 [file mps-02-00079-s001.zip › SupplementalDataTableS2.xlsx]

## Sheet: Data for Table 1
Animal Information
Species	Animal Code	Age	Harvest Date	Line ID
Macaca Mulatta	Mmu44318	3y5mo14d	2017-10-03	M2BC
Macaca Mulatta	Mmu38961	9y6mo20d	2017-10-31	M3BC	poor yield and quality
Macaca Mulatta	Mmu39962	8y6mo23d	2017-11-08	M4BC
Macaca Mulatta	Mmu45017	2y7mo04d	2017-11-08	M5BC
First Split Cell Numbers				Cell number per 10 cm dish later passage
	Cell Number	Viability			Cell Number	Viability
M2BC	1600000	0.94		M2BC	1347500
M4BC	1400000	0.87		M4BC	4668333
M5BC	1800000	0.92		M5BC	4361666
Average	1600000			Average	3.45917e+06
stdev	200000			stdev	1.83517e+06
Psg number till abnormality
M2BC	5
M4BC	8
M5BC	12
Average	8.33333
stdev	3.51188
Tracheosphere Forming Time (days)
M2BC	5
M4BC	4
M5BC	5
Average	4.66667
stdev	0.57735
ALI Cultures
ALI Differentiation Time (days)			ALI Cobblestone (days)
M2BC	15		M2BC	4
M4BC	11		M4BC	2
M5BC	18		M5BC	2
Average	14.6667		Average	2.66667
stdev	3.51188		stdev	1.1547
Thawing
	# cells frozen	# cells recovered	% viability	recovery rate (%)
M2BC	270000	210000	85	77.7778
M4BC	500000	320000	78	64
M5BC	260000	160000	67	61.5385
Average			76.6667	67.7721
stdev			9.07377	8.75216
Proliferation in Culture
	% cells in S-Phase (by EdU, 2h pulse)
M2BC	10.1
M4BC	18.55
M5BC	16.78
Average	15.1433
stdev	4.45641
Basal Cell Identity in Culture
	Krt5+	Krt5+p63+
M2BC	98.9098	84.2105
M4BC	99.1118	93.1034
M5BC	99.5754	91.6667
Average	99.199	89.6602
stdev	0.341248	4.77393
